# Supplementary material for: GBA1 as a risk gene for osteoporosis in the specific populations and its role in the development of Gaucher disease
Source: Orphanet J Rare Dis. 2024 Apr 4;19:144. doi: 10.1186/s13023-024-03132-x (PMC10993575; doi:10.1186/s13023-024-03132-x)
Supplement: Supplementary file 2 — Additional file 2: pheWAS analysis. [file 13023_2024_3132_MOESM2_ESM.xlsx]

## Sheet: pheWAS
phenotype	TWB_phe	snp	adjustment	beta	SE	OR	p	type	n_total	n_cases	n_controls	HWE_p	allele_freq	n_no_snp	note
asthma	ASTHMA_SELF	rs11264345_T	NA	-0.0614475	0.0336352	0.940402	0.0677176	logistic	63351	2236	61115	0.91948	0.296286	605
diabetes	DIABETES_SELF	rs11264345_T	NA	-0.0222141	0.0289955	0.978031	0.443604	logistic	63351	2998	60353	0.91948	0.296286	605
gout	GOUT_SELF	rs11264345_T	NA	0.0953565	0.0320515	1.10005	0.0029289	logistic	63351	2325	61026	0.91948	0.296286	605
hypertension	HYPERTENSION_SELF	rs11264345_T	NA	0.0137097	0.0194631	1.0138	0.481186	logistic	63351	7042	56309	0.91948	0.296286	605
kidney stone	KIDNEY_STONE_SELF	rs11264345_T	NA	-0.000955802	0.0261001	0.999045	0.970788	logistic	63351	3715	59636	0.91948	0.296286	605
gerd	GASTROESOPHAGEA_REFLUX_SELF	rs11264345_T	NA	-0.0118642	0.0182995	0.988206	0.516769	logistic	63351	8199	55152	0.91948	0.296286	605
peptic ulcer	PEPTIC_ULCER_SELF	rs11264345_T	NA	-0.0229518	0.0176469	0.97731	0.19339	logistic	63351	8971	54380	0.91948	0.296286	605
vertigo	VERTIGO_SELF	rs11264345_T	NA	0.0330302	0.0260739	1.03358	0.205229	logistic	63351	3675	59676	0.91948	0.296286	605
ibs	IRRITABLE_BOWEL_SND_SELF	rs11264345_T	NA	-0.0403357	0.0398583	0.960467	0.311549	logistic	63351	1562	61789	0.91948	0.296286	605
headache	HEADACHE_AND_HEMICRANIA	rs11264345_T	NA	-0.00319496	0.00578237	NA	0.580592	linear	13970	NA	NA	0.818911	0.293236	191
Body fat percentage	BODY_FAT_RATE	rs11264345_T	NA	0.00972906	0.0465787	NA	0.834548	linear	61383	NA	NA	0.916988	0.296776	585
Hip circumference	BODY_BUTTOCKS	rs11264345_T	NA	0.0159162	0.0442218	NA	0.718911	linear	63345	NA	NA	0.914598	0.296259	605
Waist circumference	BODY_WAISTLINE	rs11264345_T	NA	-0.0188862	0.0631304	NA	0.764817	linear	63346	NA	NA	0.913869	0.296262	605
RBC count	RBC	rs11264345_T	NA	-0.00403373	0.00315934	NA	0.20169	linear	63343	NA	NA	0.922039	0.296284	605
BUN	BUN	rs11264345_T	NA	0.171188	0.0238475	NA	7.12723e-13	linear	63350	NA	NA	0.91919	0.29629	605
Bone density	BONE_EXAM_RESULT	rs11264345_T	NA	0.387624	0.110065	NA	0.000428961	linear	63351	NA	NA	0.91948	0.296286	605
forced vital capacity	FVC	rs11264345_T	NA	0.00455698	0.00506147	NA	0.36795	linear	63212	NA	NA	0.924885	0.296249	604
Body mass index (BMI)	new_BMI	rs11264345_T	NA	0.0435467	0.023563	NA	0.0645937	linear	63345	NA	NA	0.913562	0.296266	605
Waist-hip ratio	new_WHR	rs11264345_T	NA	-0.000381032	0.000421163	NA	0.36562	linear	63345	NA	NA	0.914598	0.296259	605
HCT	HCT	rs11264345_T	NA	-0.101254	0.0266104	NA	0.000141901	linear	63343	NA	NA	0.922039	0.296284	605
Hb	HB	rs11264345_T	NA	-0.0409888	0.00990399	NA	3.49866e-05	linear	63343	NA	NA	0.922039	0.296284	605
Platelet	PLATELET	rs11264345_T	NA	-0.28844	0.375404	NA	0.442285	linear	63341	NA	NA	0.922431	0.296285	605
WBC count	WBC	rs11264345_T	NA	0.0106571	0.00991059	NA	0.282233	linear	63343	NA	NA	0.922039	0.296284	605
Creatinine	CREATININE	rs11264345_T	NA	0.00292449	0.00175897	NA	0.0963945	linear	63348	NA	NA	0.919592	0.296292	605
Uric acid	URIC_ACID	rs11264345_T	NA	0.0500771	0.00874007	NA	1.01124e-08	linear	63350	NA	NA	0.91919	0.29629	605
Albumin	ALBUMIN	rs11264345_T	NA	-0.000758119	0.00143205	NA	0.596535	linear	63350	NA	NA	0.91919	0.29629	605
SGOT	SGOT	rs11264345_T	NA	0.0725377	0.0751015	NA	0.334117	linear	63350	NA	NA	0.91919	0.29629	605
Total bilirubin	T_BILIRUBIN	rs11264345_T	NA	0.00252795	0.00172082	NA	0.141828	linear	63350	NA	NA	0.91919	0.29629	605
Fasting Glucose	FASTING_GLUCOSE	rs11264345_T	NA	-0.147892	0.125	NA	0.236758	linear	63350	NA	NA	0.91919	0.29629	605
HDL-C	HDL_C	rs11264345_T	NA	0.0245644	0.0816013	NA	0.763393	linear	63350	NA	NA	0.91919	0.29629	605
LDL-C	LDL_C	rs11264345_T	NA	-0.116231	0.193206	NA	0.547447	linear	63350	NA	NA	0.91919	0.29629	605
Total cholesterol	T_CHO	rs11264345_T	NA	-0.206166	0.216833	NA	0.341706	linear	63350	NA	NA	0.91919	0.29629	605
Triglyceride	TG	rs11264345_T	NA	-1.38807	0.555893	NA	0.0125273	linear	63350	NA	NA	0.91919	0.29629	605
Microalbumin	MICROALB	rs11264345_T	NA	-0.800737	1.17448	NA	0.495382	linear	63254	NA	NA	0.911729	0.296282	603
AFP	AFP	rs11264345_T	NA	-0.0653188	0.0516417	NA	0.205931	linear	63348	NA	NA	0.919592	0.296292	605
Gamma-Gt	GAMMA_GT	rs11264345_T	NA	0.303798	0.183866	NA	0.0984822	linear	63350	NA	NA	0.91919	0.29629	605
SGPT	SGPT	rs11264345_T	NA	0.0934888	0.119175	NA	0.432769	linear	63350	NA	NA	0.91919	0.29629	605
hba1c	HBA1C	rs11264345_T	NA	-0.00779149	0.00484798	NA	0.108024	linear	63350	NA	NA	0.91919	0.29629	605
Pheno	Pheno	rs11264345_T	NA	-0.064075	0.0186426	0.937935	0.000588131	logistic	63351	8008	55343	0.91948	0.296286	605
Systolic blood pressure	SYSTOLIC_PRESSURE	rs11264345_T	NA	0.167246	0.108135	NA	0.121954	linear	63333	NA	NA	0.921123	0.296315	605
Diastolic blood pressure	DIASTOLIC_PRESSURE	rs11264345_T	NA	0.0983821	0.0669969	NA	0.141985	linear	63333	NA	NA	0.921123	0.296315	605
